# Supplementary material for: Glyceric Prodrug of Ursodeoxycholic Acid (UDCA): Novozym 435-Catalyzed Synthesis of UDCA-Monoglyceride
Source: Molecules. 2021 Oct 1;26(19):5966. doi: 10.3390/molecules26195966 (PMC8513054; doi:10.3390/molecules26195966)
Supplement: Supplementary file 1 [file molecules-26-05966-s001.zip]

Archive with 1 entries (1 files):
- molecules-1393536-supplementary.pdf
